# Supplementary material for: Effectiveness of Motivational Interviews for Alleviating Pre- and Postoperative Anxiety and Postoperative Pain Among Patients Undergoing Surgery: A Systematic Review and Meta-Analysis
Source: Medicina (Kaunas). 2026 Jun 18;62(6):1182. doi: 10.3390/medicina62061182 (PMC13304346; doi:10.3390/medicina62061182)
Supplement: Supplementary file 1 [file medicina-62-01182-s001.zip]

Archive with 1 entries (1 files):
- medicina-4289272-supplementary.pdf
